# Supplementary material for: Brain-wide screen of prelimbic cortex inputs reveals a functional shift during early fear memory consolidation
Source: eLife. 2022 Jul 15;11:e78542. doi: 10.7554/eLife.78542 (PMC9286739; doi:10.7554/eLife.78542)
Supplement: Source code 1. [file elife-78542-code1.zip]

Archive with 1 entries (1 files):
- 10-03-2022-RA-eLife-78542/Analysis_Script_Cell_Detection_and_Classification.groovy
